# Supplementary material for: An Analysis of the Effect of ABCA4 p.Asn1868Ile Genotypes on Retinal Structure in 26,558 Participants in the UK Biobank
Source: Invest Ophthalmol Vis Sci. 2023 Jun 21;64(7):31. doi: 10.1167/iovs.64.7.31 (PMC10291893; doi:10.1167/iovs.64.7.31)
Supplement: Supplement 1 [file iovs-64-7-31_s001.xlsx]

## Sheet: Sheet1
*Group Name(s):
*First Name and Middle Initial(s)	*Last Name	*Suffix (eg, Jr, III)	Academic Degrees	Institution	Location (city, state/province, country)	Role or Contribution, eg, chair, principal investigator	Group (if more than 1 Group listed in the byline) and/or Subgroup (eg, Steering Committee)
Naomi	ALLEN		BSc, MSc, DPhil	University of Oxford	Oxford, England, United Kingdom	principal investigator
Tariq	ASLAM		MA, MB BCh, DPhil, MD	The University of Manchester	Manchester, England, United Kingdom	principal investigator
Denize	ATAN		B.M,B.Ch(Oxon), MA(Cantab), PhD	University of Bristol	Bristol, England, United Kingdom
Sarah	BARMAN		PhD	Kingston University	London, England, United Kingdom	principal investigator
Jenny	BARRETT		BA, MSc, PhD	University of Leeds	Leeds, West Yorkshire, United Kingdom	principal investigator
Paul	BISHOP		B Med Sci (Hons), BM BS, PhD	The University of Manchester	Manchester, England, United Kingdom	principal investigator	steering committee
Graeme	BLACK		MA, MB BCh, DPhil	The University of Manchester	Manchester, England, United Kingdom	principal investigator
Tasanee	BRAITHWAITE		MA, MB BCh, DM, MRCP	St Thomas' Hospital	London, England, United Kingdom	principal investigator
Roxana	CARARE		MD, PhD	University of Southampton	Southampton, England, United Kingdom	principal investigator
Usha	CHAKRAVARTHY		MD, PhD	Queen's University Belfast	Belfast, Northern Ireland, United Kingdom	principal investigator
Michelle	CHAN		BSc, MBBS	Moorfields Eye Hospital	London, England, United Kingdom
Sharon	CHUA		B.Optom, PhD	UCL Institute of Ophthalmology	London, England, United Kingdom	research support
Alexander	DAY		MBBS, BSc, PhD	Moorfields Eye Hospital	London, England, United Kingdom	principal investigator
Parul	DESAI		PBM ChB PhD FRCOphth	Moorfields Eye Hospital	London, England, United Kingdom
Bal	DHILLON		BMedSci, BMBS	University of Edinburgh	Edinburgh, Scotland, United Kingdom	principal investigator	steering committee
Andrew	DICK		B.Sc., M.B.B.S.(Lond.), M.D.(Aberd.),	University of Bristol	Bristol, England, United Kingdom	co-chair	steering committee
Alexander	DONEY		PhD	University of Dundee	Dundee, Scotland, United Kingdom
Cathy	EGAN		MBBS	Moorfields Eye Hospital	London, England, United Kingdom
Sarah	ENNIS		BSc, PhD	University of Southampton	Southampton, England, United Kingdom	principal investigator
Paul	FOSTER		BMedSci(Hons), BM, BS, PhD	UCL Institute of Ophthalmology	London, England, United Kingdom	principal investigator
Marcus	FRUTTIGER		BSc, PhD	UCL Institute of Ophthalmology	London, England, United Kingdom	principal investigator
John	GALLACHER		BSc, PhD	University of Oxford	Oxford, England, United Kingdom	principal investigator
David (Ted)	GARWAY-HEATH		MB ChB	UCL Institute of Ophthalmology	London, England, United Kingdom	principal investigator
Jane	GIBSON		BSc(Hons), MSc, PhD	University of Southampton	Southampton, England, United Kingdom
Jeremy	GUGGENHEIM		BSc, PhD	Cardiff University	Cardiff, Wales, United Kingdom	principal investigator
Chris	HAMMOND		MA(Cantab), MB ChB, MD	King's College London	London, England, United Kingdom	principal investigator
Alison	HARDCASTLE		BSc(Hons), PhD	UCL Institute of Ophthalmology	London, England, United Kingdom	principal investigator
Simon	HARDING		MB ChB, MD	University of Liverpool	Liverpool, England, United Kingdom	principal investigator	steering committee
Ruth	HOGG		PhD	Queen's University Belfast	Belfast, Northern Ireland, United Kingdom
Pirro	HYSI		MD, DPhil	King's College London	London, England, United Kingdom	principal investigator
Pearse	KEANE		BMedSci, MSc, MD	UCL Institute of Ophthalmology	London, England, United Kingdom
Sir Peng Tee	KHAW		FMedSci, MB, PhD, FRCP, FRCPath	UCL Institute of Ophthalmology	London, England, United Kingdom	principal investigator	steering committee
Anthony	KHAWAJA		MA(Cantab), MPhil, PhD	Moorfields Eye Hospital	London, England, United Kingdom	principal investigator
Gerassimos	LASCARATOS		MBBS, MSc, PhD	Moorfields Eye Hospital	London, England, United Kingdom
Thomas	LITTLEJOHNS		BSc, MSc, PhD	University of Oxford	Oxford, England, United Kingdom
Andrew	LOTERY		MB BCh BAO, MD	University of Southampton	Southampton, England, United Kingdom	chair	steering committee
Phil	LUTHERT		MBBS, PhD	UCL Institute of Ophthalmology	London, England, United Kingdom	principal investigator
Tom	MACGILLIVRAY		BSc, MSc, PhD	University of Edinburgh	Edinburgh, Scotland, United Kingdom
Sarah	MACKIE		BA, BM BCh, PhD	University of Leeds	Leeds, West Yorkshire, United Kingdom
Bernadette	MCGUINNESS		MBBS, MD, PhD	Queen's University Belfast	Belfast, Northern Ireland, United Kingdom	principal investigator
Gareth	MCKAY		BSc, PhD	Queen's University Belfast	Belfast, Northern Ireland, United Kingdom
Martin	MCKIBBIN		MBBS	Leeds Teaching Hospitals NHS Trust	Leeds, West Yorkshire, United Kingdom	principal investigator
Tony	MOORE		BM ChB FRCOphth MD	UCL Institute of Ophthalmology	London, England, United Kingdom	principal investigator
James	MORGAN		MA, DPhil, BM BCH	Cardiff University	Cardiff, Wales, United Kingdom	principal investigator	steering committee
Richard	ORAM		BA, BM BCh, PhD	University of Exeter	Exeter, England, United Kingdom	principal investigator
Eoin	O'SULLIVAN		MB ChB?	King's College Hospital	London, England, United Kingdom
Chris	OWEN		PhD	St George's, University of London	London, England, United Kingdom	principal investigator
Praveen	PATEL		MBBS, MA, MD(Res)	Moorfields Eye Hospital	London, England, United Kingdom	principal investigator
Euan	PATERSON		BSc(Hon), PhD	Queen's University Belfast	Belfast, Northern Ireland, United Kingdom
Tunde	PETO		PhD	Queen's University Belfast	Belfast, Northern Ireland, United Kingdom	principal investigator
Axel	PETZOLD		MD, PhD	UCL Institute of Neurology	London, England, United Kingdom
Nikolas	PONTIKOS		BSc, M.Eng (hons), PhD	UCL Institute of Ophthalmology	London, England, United Kingdom
Jugnoo	RAHI		MBBS, MSc, PhD	UCL Institute of Child Health	London, England, United Kingdom	principal investigator
Alicja	RUDNICKA		BSc, MSc, PhD	St George's, University of London	London, England, United Kingdom	principal investigator
Naveed	Sattar		FMedSci FRCPath FRCPGlas FRSE	University of Glasgow	Glasgow, Scotland, United Kingdom	principal investigator
Jay	SELF		BM, PhD	University of Southampton	Southampton, England, United Kingdom
Panagiotis	SERGOUNIOTIS		MBBS, MD, PhD	The University of Manchester	Manchester, England, United Kingdom
Sobha	SIVAPRASAD		MS Ophth, DM	Moorfields Eye Hospital	London, England, United Kingdom	principal investigator
David	STEEL		MB ChB, MD	Newcastle University	Newcastle, England, United Kingdom
Irene	STRATTON		BSc, MSc	Gloucestershire Hospitals NHS Foundation Trust	Gloucester, England, United Kingdom
Nicholas	STROUTHIDIS		MBBS, MD, PhD	Moorfields Eye Hospital	London, England, United Kingdom
Cathie	SUDLOW		MB, MSc, DPhil	University of Edinburgh	Edinburgh, Scotland, United Kingdom	principal investigator
Zihan	SUN		MBBS, MMed, PhD	UCL Institute of Ophthalmology	London, England, United Kingdom	research support
Robyn	TAPP		BA, PhD	St George's, University of London	London, England, United Kingdom	principal investigator
Dhanes	THOMAS		MB ChB, MD	Moorfields Eye Hospital	London, England, United Kingdom
Emanuele	TRUCCO		MSc, PhD	University of Dundee	Dundee, Scotland, United Kingdom
Adnan	TUFAIL		MBBS, MD	Moorfields Eye Hospital	London, England, United Kingdom	principal investigator
Ananth	VISWANATHAN		BSc(Hons), MD, PhD	Moorfields Eye Hospital	London, England, United Kingdom	principal investigator
Veronique	VITART		Msc, PhD	University of Edinburgh	Edinburgh, Scotland, United Kingdom
Mike	WEEDON		BSc, PhD	University of Exeter	Exeter, England, United Kingdom	principal investigator
Katie	WILLIAMS		MBChB, PhD	King's College London	London, England, United Kingdom
Cathy	WILLIAMS		B.Sc., MBBS, Ph.D	University of Bristol	Bristol, England, United Kingdom	principal investigator
Jayne	WOODSIDE		PhD	Queen's University Belfast	Belfast, Northern Ireland, United Kingdom	principal investigator
Max	YATES		BSc (Hons), MBBS, MSc, PhD	University of East Anglia	Norwich, England, United Kingdom	principal investigator
Jennifer	YIP		BM BS PhD	University of Cambridge	Cambridge, England, United Kingdom	research support
Yalin	ZHENG		PhD	University of Liverpool	Liverpool, England, United Kingdom
