# Supplementary material for: An Analysis of the Effect of ABCA4 p.Asn1868Ile Genotypes on Retinal Structure in 26,558 Participants in the UK Biobank
Source: Invest Ophthalmol Vis Sci. 2023 Jun 21;64(7):31. doi: 10.1167/iovs.64.7.31 (PMC10291893; doi:10.1167/iovs.64.7.31)
Supplement: Supplement 3 [file iovs-64-7-31_s003.xlsx]

## Sheet: Supplementary Table S1
Phenotype	Mean	SD		Supplementary Table S2 – Summary of all scan quality metrics with the mean and standard deviation (SD) of measurements in the UK Biobank cohort.
Macular centre frame	66	4.2
Macular centre line	255.9	13.3
Ilm indicator	27801	9644
Valid count	926	75
Min motion correlation	0.73	0.24
Max motion delta	7.1	25.9
Max motion factor	5.7	25.9
Image quality	68	9

## Sheet: Supplementary Table S2
Phenotype	Mean	SD	70% power	80% power	90% power
Total retinal layer	277.9	14.8	0.051	0.065	0.087
RNFL	28.4	4.8	0.0053	0.0068	0.0091
GC-IPL	74.4	6.2	0.009	0.011	0.015
RPE	25.9	8.6	0.017	0.022	0.029
Photoreceptor layer	47.5	2.9	0.002	0.0025	0.0033
Visual acuity (logMAR)	0.008	0.165	6.3x10-6	8.0x10-6	1.1x10-5
Supplementary Table S1 – Results from power calculations to determine the smallest effect size detectable with the stated power in each column in this study. Units for the 5 rows of thickness are µm.

## Sheet: Supplementary Table S3
Phenotype	Beta	SD	P		Supplementary Table S3 – Summary of linear regression results for OCT quality control measurements.
Macular centre frame	0.040504	0.07146	0.571
Macular centre line	-0.03706	0.22807	0.8709
Ilm indicator	-108.282	164.037	0.509
Valid count	-0.70063	1.26725	0.58
Min motion correlation	0.0003538	0.0039983	0.9295
Max motion delta	-0.26853	0.437	0.538903
Max motion factor	-0.2843	0.43598	0.514346
Image quality	-0.047638	0.153172	0.756

## Sheet: Supplementary Table S4
Phenotype	Beta	SD	P		Supplementary Table S4 – Summary of recessive model results for OCT quality control measurements.
Macular centre frame	-0.168	0.18	0.352
Macular centre line	0.822	0.581	0.157
Ilm indicator	-739	413	0.0732
Valid count	-5.41	3.19	0.0894
Min motion correlation	-0.0115	0.0101	0.256
Max motion delta	-0.698	1.102	0.527
Max motion factor	-0.621	1.102	0.573
Image quality	-0.241	0.386	0.532
